# Supplementary material for: Effect of mastication on lipid bioaccessibility of almonds in a randomized human study and its implications for digestion kinetics, metabolizable energy, and postprandial lipemia1
Source: Am J Clin Nutr. 2014 Nov 12;101(1):25–33. doi: 10.3945/ajcn.114.088328 (PMC4266890; doi:10.3945/ajcn.114.088328)
Supplement: Supplemental data [file 114.088328_ajcn088328SupplementaryData1.xlsx]

## Sheet: Example calculation
Online Supplemental Material
Supplemental Material - Application of Model
Please contact Prof. Peter Ellis (peter.r.ellis@kcl.ac.uk) or Dr Terri Grassby (terri.grassby@kcl.ac.uk) for details on how to use this spreadsheet.
In summary:
Step 1: Measure average diameter of the cell and input into cell B16.
Step 2: Calculate effective threshold value, pt, for specific d value using the equation with lipids released = 1.
Step 3: Measure the particle size distribution of chewed bolus by sieving and laser diffraction as per the paper.
Step 4: Insert mass of original almond from laser diffraction bolus in cell B18.
Step 5: Insert total mass of almond on 20-1700 µm sieves in cell D18.
Step 6: Insert data from laser diffraction in cells A20 through B90.
Step 7: Insert data from 1700, 2000 and 3350 µm sieves in cells A92 through B94.
Step 8: Predicted value is given in cell H97.
Source data file		?			Input
Sample ID		?			Calculated
Sample type		Chewed, combined sieve and LD			Final result
Equation to be used:
d = average diameter of cell (µm)	36	Effective threshold value, pt, (mm)		54
p = average cubic particle size of size fraction
Mass of original almond (g)	18.243	Mass of almond between 0.02-1.7 mm (g)	7.28	39.9057	%
Sphere diameter, D (µm)	Volume at diameter (%)	Mass at diameter (%)	Equivalent cubic particle size, p (mm)	d/p	Lipid released, LR	* vol%	*mass%
0.632456	0	0	0.509757	70.6219	717974	0	0
0.709627	0	0	0.571957	62.9418	506606	0	0
0.796214	0	0	0.641745	56.097	357319	0	0
0.893367	0	0	0.72005	49.9965	251908	0	0
1.00237	0.037652	0.0150253	0.807909	44.5595	177503	6683.36	2667.04
1.12468	0.0579301	0.0231174	0.90649	39.7136	125003	7241.44	2889.75
1.26191	0.072448	0.0289109	1.0171	35.3948	87974	6373.54	2543.41
1.41589	0.0760167	0.030335	1.1412	31.5457	61868.9	4703.07	1876.8
1.58866	0.0810514	0.0323442	1.28045	28.1151	43474.8	3523.7	1406.16
1.7825	0.0862815	0.0344313	1.43669	25.0576	30521.4	2633.43	1050.89
2	0.0928904	0.0370686	1.61199	22.3326	21405.4	1988.36	793.469
2.24404	0.10083	0.0402368	1.80868	19.904	14994.8	1511.92	603.344
2.51785	0.110239	0.0439916	2.02938	17.7394	10490.5	1156.46	461.492
2.82508	0.120854	0.0482278	2.277	15.8103	7328.49	885.679	353.437
3.16979	0.132684	0.0529485	2.55483	14.0909	5111.2	678.175	270.63
3.55656	0.14502	0.0578713	2.86657	12.5586	3558.22	516.013	205.919
3.99052	0.15779	0.0629672	3.21635	11.1928	2471.99	390.056	155.654
4.47744	0.16993	0.0678118	3.6088	9.97561	1713.4	291.159	116.189
5.02377	0.181133	0.0722824	4.04914	8.89077	1184.54	214.559	85.6214
5.63677	0.190555	0.0760423	4.54321	7.92391	816.561	155.6	62.0932
6.32456	0.197814	0.0789392	5.09757	7.06219	561.095	110.993	44.2924
7.09627	0.202692	0.0808856	5.71956	6.29419	384.189	77.872	31.0754
7.96214	0.205362	0.0819511	6.41746	5.6097	262.037	53.8124	21.4742
8.93367	0.206726	0.0824954	7.2005	4.99965	177.969	36.7907	14.6816
10.0237	0.208197	0.0830825	8.0791	4.45594	120.327	25.0516	9.99703
11.2468	0.212005	0.0846021	9.0649	3.97136	80.9723	17.1665	6.85043
12.6191	0.220934	0.0881651	10.171	3.53948	54.2347	11.9823	4.78161
14.1589	0.238332	0.0951082	11.412	3.15457	36.1701	8.62049	3.44007
15.8866	0.267483	0.106741	12.8045	2.81151	24.0428	6.43105	2.56636
17.825	0.310851	0.124047	14.3669	2.50576	15.9607	4.96139	1.97988
20	0.371399	0.14821	16.1199	2.23326	10.619	3.9439	1.57384
22.4404	0.447597	0.178617	18.0868	1.9904	7.12166	3.18764	1.27205
25.1785	0.540982	0.215883	20.2938	1.77394	4.85582	2.62691	1.04829
28.2508	0.645347	0.25753	22.77	1.58103	3.40462	2.19716	0.876792
31.6979	0.759138	0.30294	25.5484	1.40909	2.48623	1.88739	0.753177
35.5656	0.875392	0.349332	28.6657	1.25586	1.91151	1.67332	0.667751
39.9052	0.989687	0.394942	32.1635	1.11928	1.55467	1.53864	0.614005
44.7744	1.09868	0.438437	36.088	0.997561	1.33297	1.46451	0.584422
50.2377	1.19765	0.477931	40.4914	0.889078	1.1927	1.42843	0.570027
56.3677	1.2889	0.514344	45.4321	0.792391	1.09964	1.41733	0.565594
63.2456	1.36994	0.546684	50.9757	0.706219	1.03247	1.41442	0.564436
70.9627	1.44606	0.577061	57.1956	0.629419	0.978328	1.41472	0.564555
79.6214	1.51829	0.605884	64.1746	0.56097	0.929795	1.4117	0.563348
89.3367	1.59117	0.634969	72.005	0.499965	0.88291	1.40486	0.56062
100.237	1.66752	0.665437	80.791	0.445594	0.835824	1.39376	0.556188
112.468	1.74929	0.698065	90.649	0.397136	0.78794	1.37833	0.550033
126.191	1.84058	0.734498	101.71	0.353948	0.739352	1.36084	0.543052
141.589	1.94057	0.774398	114.12	0.315457	0.690494	1.33995	0.534717
158.866	2.05453	0.819874	128.045	0.281151	0.641932	1.31887	0.526303
178.25	2.17943	0.869717	143.669	0.250576	0.594235	1.29509	0.516817
200	2.3184	0.925175	161.199	0.223326	0.547915	1.27029	0.506918
224.404	2.46835	0.985011	180.868	0.19904	0.50339	1.24254	0.495844
251.785	2.62761	1.04857	202.938	0.177394	0.460978	1.21127	0.483367
282.508	2.79637	1.11591	227.7	0.158103	0.420904	1.177	0.469691
316.979	2.97018	1.18527	255.484	0.140909	0.383305	1.13848	0.45432
355.656	3.15525	1.25913	286.657	0.125586	0.348245	1.0988	0.438484
399.052	3.34436	1.33459	321.635	0.111928	0.315728	1.05591	0.421367
447.744	3.54362	1.41411	360.88	0.0997561	0.285711	1.01245	0.404026
502.377	3.74574	1.49476	404.914	0.0889078	0.258117	0.96684	0.385824
563.677	3.94801	1.57548	454.321	0.0792391	0.232842	0.919263	0.366839
632.456	4.14003	1.65211	509.757	0.0706219	0.209764	0.868428	0.346552
709.627	4.30558	1.71817	571.956	0.0629419	0.188751	0.81268	0.324306
796.214	4.42854	1.76724	641.746	0.056097	0.169664	0.751365	0.299838
893.367	4.48105	1.78819	720.05	0.0499965	0.152366	0.682758	0.27246
1002.37	4.43538	1.76997	807.91	0.0445594	0.136717	0.606393	0.241985
1124.68	4.26726	1.70288	906.49	0.0397136	0.122585	0.523103	0.208748
1261.91	3.94555	1.5745	1017.1	0.0353948	0.109842	0.433385	0.172945
1415.89	3.45586	1.37909	1141.2	0.0315457	0.098365	0.339936	0.135654
1588.66	2.84195	1.1341	1280.45	0.0281151	0.0880417	0.25021	0.0998481
1782.5	1.96056	0.782375	1436.69	0.0250576	0.0787651	0.154424	0.0616239
2000	1.1645	0.464704	1611.99	0.0223326	0.0704369	0.0820241	0.0327323
Sphere diameter, D (µm)	Mass at diameter (g)	Mass at diameter (%)
1700	1.1	6.02971	1370.19	0.0262737	0.0824633		0.49723
2000	0.41	2.24744	1611.99	0.0223326	0.0704369		0.158303
3350	0.26	1.4252	2700.09	0.0133329	0.0425229		0.0606038
	Mass % >1.7mm	9.70235
			Total % lipid released (Laser diffraction only) =			28.9157
			Total % lipid released, LT (Laser diffraction and sieving) =				12.2551
